# Supplementary material for: Isoquinolinamine FX-9 Exhibits Anti-Mitotic Activity in Human and Canine Prostate Carcinoma Cell Lines
Source: Int J Mol Sci. 2019 Nov 7;20(22):5567. doi: 10.3390/ijms20225567 (PMC6888667; doi:10.3390/ijms20225567)
Supplement: Supplementary file 1 [file ijms-20-05567-s001.zip]

Archive with 14 entries (13 files):
- Supplementary Materials/
- Supplementary Materials/S10_CT1258_10μM_FX-9.mp4
- Supplementary Materials/S11_0846_NC.mp4
- Supplementary Materials/S12_0846_5μM_FX-9.mp4
- Supplementary Materials/S13_0846_10μM_FX-9.mp4
- Supplementary Materials/S1_PC-3_NC.mp4
- Supplementary Materials/S2_PC-3_5μM_FX-9.mp4
- Supplementary Materials/S3_PC-3_10μM_FX-9.mp4
- Supplementary Materials/S4_LNCaP_NC.mp4
- Supplementary Materials/S5_LNCaP_5μM_FX-9.mp4
- Supplementary Materials/S6_LNCaP_10μM_FX-9.mp4
- Supplementary Materials/S7_CT1258_NC.mp4
- Supplementary Materials/S8_CT1258_2.5μM_FX-9.mp4
- Supplementary Materials/S9_CT1258_5μM_FX-9.mp4
